# Supplementary material for: A logical network-based drug-screening platform for Alzheimer’s disease representing pathological features of human brain organoids
Source: Nat Commun. 2021 Jan 12;12:280. doi: 10.1038/s41467-020-20440-5 (PMC7804132; doi:10.1038/s41467-020-20440-5)
Supplement: Supplementary file 2 — Supplementary Data 1 [file 41467_2020_20440_MOESM2_ESM.xlsx]

## Sheet: Sheet1
Supplementary Data 1. Network model logic table (Annotation: | OR, & AND, ! NOT)
Gene/Protein	Logic equation	Source	Link type	Target	PMID	References
alpha-secretase	a_secretase = (CREB | s_NMDAR) & (!ROCK | !Cholesterol)	CREB	+	a_secretase	25491598	Shukla, M., et al. Melatonin stimulates the nonamyloidogenic processing of betaAPP through the positive transcriptional regulation of ADAM10 and ADAM17. J Pineal Res 58, 151-165 (2015).
		s_NMDAR	+	a_secretase	19357271	Hoey, S. E., Williams, R. J. & Perkinton, M. S. Synaptic NMDA receptor activation stimulates α-secretase amyloid precursor protein processing and inhibits amyloid-β production. J. Neurosci. 29(14), 4442-4460 (2009).
		ROCK	-	a_secretase	15647781	Pedrini, S., Carter, T. L., Prendergast, G., Petanceska, S., Ehrlich, M. E. & Gandy, S. Modulation of statin-activated shedding of Alzheimer APP ectodomain by ROCK. PLoS Med. 2(1), e18 (2005).
		Cholesterol	-	a_secretase	30686764	van der Kant, R. et al. Cholesterol metabolism is a druggable axis that independently regulates tau and amyloid-β in iPSC-derived Alzheimer’s disease neurons. Cell stem cell 24(3), 363-375 (2019).
beta-amyloid	Aβ = ((APP & BACE1) & (Sortilin | Cholesterol | PICALM)) & !Autophagy	APP	+	Ab (beta-amyloid)	21456963	O'Brien, R. J. & Wong, P. C. Amyloid precursor protein processing and Alzheimer's disease. Annu. Rev. Neurosci. 34, 185-204 (2011).
		BACE1	+	Ab	21456963	O'Brien, R. J. & Wong, P. C. Amyloid precursor protein processing and Alzheimer's disease. Annu. Rev. Neurosci. 34, 185-204 (2011).
		Sortilin	+	Ab	29797184	Mañucat-Tan, N. B., Saadipour, K., Wang, Y. J., Bobrovskaya, L. & Zhou, X. F. Cellular trafficking of amyloid precursor protein in Amyloidogenesis physiological and pathological significance. Mol. Neurobiol. 56(2), 812-830 (2019).
		Cholesterol	+	Ab	30686764	van der Kant, R. et al. Cholesterol metabolism is a druggable axis that independently regulates tau and amyloid-β in iPSC-derived Alzheimer’s disease neurons. Cell stem cell 24(3), 363-375 (2019).
		PICALM	+	Ab	22539346	Xiao, Q. et al. Role of phosphatidylinositol clathrin assembly lymphoid-myeloid leukemia (PICALM) in intracellular amyloid precursor protein (APP) processing and amyloid plaque pathogenesis. J. Biol. Chem. 287(25), 21279-21289 (2012).
		Autophagy	-	Ab	29441009	Uddin, M. et al. Autophagy and Alzheimer’s disease: from molecular mechanisms to therapeutic implications. Front. Aging Neurosci., 10, 4 (2018).
ABCA7	ABCA7 = SREBP2	SREBP2	+	ABCA7	16788211	Iwamoto, N., Abe-Dohmae, S., Sato, R. & Yokoyama, S. ABCA7 expression is regulated by cellular cholesterol through the SREBP2 pathway and associated with phagocytosis. J. Lipid Res., 47(9), 1915-1927 (2006).
AKT	AKT = (s_NMDAR & PI3K) & (!PTEN | !PP2A) & !CASP3	s_NMDAR	+	AKT	24285894	Wang, Y., Briz, V., Chishti, A., Bi, X. & Baudry, M. Distinct roles for μ-calpain and m-calpain in synaptic NMDAR-mediated neuroprotection and extrasynaptic NMDAR-mediated neurodegeneration. J. Neurosci. 33(48), 18880-18892 (2013).
		PI3K	+	AKT	22245457	Kim, B. & Feldman, E. L. Insulin resistance in the nervous system. Trends Endocrinol. Metab. 23(3), 133-141 (2012).
		PTEN	-	AKT	15773910	Griffin, R. J. et al. Activation of Akt/PKB, increased phosphorylation of Akt substrates and loss and altered distribution of Akt and PTEN are features of Alzheimer's disease pathology. J. Neurochem. 93(1), 105-117 (2005).
		PP2A	-	AKT	8650155	Andjelković, M., Jakubowicz, T., Cron, P., Ming, X. F., Han, J. W. & Hemmings, B. A. Activation and phosphorylation of a pleckstrin homology domain containing protein kinase (RAC-PK/PKB) promoted by serum and protein phosphatase inhibitors. Proc. Natl Acad. Sci. USA 93(12), 5699-5704 (1996).
		CASP3	-	AKT	28138159	Chu, J., Lauretti, E. & Pratico, D. Caspase-3-dependent cleavage of Akt modulates tau phosphorylation via GSK3β kinase: Implications for Alzheimer’s disease. Mol. Psychiatry 22(7), 1002-1008 (2017).
Apoer2	Apoer2 = Reelin & !APOE4	Reelin	+	Apoer2	14729980	Strasser, V. et al. Receptor clustering is involved in Reelin signaling. Mol. Cell. Biol. 24(3), 1378-1386 (2004).
		APOE4	-	Apoer2	20547867	Chen, Y., Durakoglugil, M. S., Xian, X. & Herz, J. ApoE4 reduces glutamate receptor function and synaptic plasticity by selectively impairing ApoE receptor recycling. Proc. Natl Acad. Sci. USA 107(26), 12011-12016 (2010).
Apoptosis	Apoptosis = CASP3	CASP3	+	Apoptosis	24211851	Ghavami, S. et al. Autophagy and apoptosis dysfunction in neurodegenerative disorders. Prog. Neurobiol. 112, 24-49 (2014).
APP	APP = ERK & !(a_secretase & (Sortilin | LRP6)) | !SORL1 | !(Dab1 & Apoer2) | !(Dab1 & Fyn)	ERK	+	APP	28111074	Huang, Y. W. A., Zhou, B., Wernig, M. & Südhof, T. C. ApoE2, ApoE3, and ApoE4 differentially stimulate APP transcription and Aβ secretion. Cell 168(3), 427-441 (2017).
		a_secretase	-	APP	21456963	O'Brien, R. J. & Wong, P. C. Amyloid precursor protein processing and Alzheimer's disease. Annu. Rev. Neurosci. 34, 185-204 (2011).
		Sortilin	-	APP	23283322	Gustafsen, C. et al. Sortilin and SorLA display distinct roles in processing and trafficking of amyloid precursor protein. J. Neurosci., 33(1), 64-71 (2013).
		LRP6	-	APP	25242217	Liu, C. C. et al. Deficiency in LRP6-mediated Wnt signaling contributes to synaptic abnormalities and amyloid pathology in Alzheimer’s disease. Neuron, 84(1), 63-77 (2014).
		SORL1	-	APP	16452683	Offe, K. et al. The lipoprotein receptor LR11 regulates amyloid β production and amyloid precursor protein traffic in endosomal compartments. J. Neurosci. 26(5), 1596-1603 (2006).
		Dab1	-	APP	29797184	Mañucat-Tan, N. B., Saadipour, K., Wang, Y. J., Bobrovskaya, L. & Zhou, X. F. Cellular trafficking of amyloid precursor protein in Amyloidogenesis physiological and pathological significance. Mol. Neurobiol. 56(2), 812-830 (2019).
		Apoer2	-	APP	16951405	Hoe, H. S., Tran, T. S., Matsuoka, Y., Howell, B. W. & Rebeck, G. W. DAB1 and Reelin effects on amyloid precursor protein and ApoE receptor 2 trafficking and processing. J. Biol. Chem. 281(46), 35176-35185. (2006).
		Fyn	-	APP	18089558	Hoe, H. S. et al. Fyn modulation of Dab1 effects on amyloid precursor protein and ApoE receptor 2 processing. J. Biol. Chem. 283(10), 6288-6299 (2008).
ATM	ATM = ROS	ROS	+	ATM	21871956	Mao, P. & Reddy, P. H. Aging and amyloid beta-induced oxidative DNA damage and mitochondrial dysfunction in Alzheimer's disease: implications for early intervention and therapeutics. Biochim Biophys Acta Mol Basis Dis 1812(11), 1359-1370 (2011).
Autophagy	Autophagy = (ULK1 & LC3 & p62 & LAMP2 & beclin1) & !(Cholesterol & ROS)	ULK1	+	Autophagy	24211851	Ghavami, S. et al. Autophagy and apoptosis dysfunction in neurodegenerative disorders. Prog. Neurobiol. 112, 24-49 (2014).
		LC3	+	Autophagy	24211851	Ghavami, S. et al. Autophagy and apoptosis dysfunction in neurodegenerative disorders. Prog. Neurobiol. 112, 24-49 (2014).
		p62	+	Autophagy	23625314	Zhu, X. C., Yu, J. T., Jiang, T. & Tan, L. Autophagy modulation for Alzheimer’s disease therapy. Mol. Neurobiol. 48(3), 702-714 (2013).
		LAMP2	+	Autophagy	24211851	Ghavami, S. et al. Autophagy and apoptosis dysfunction in neurodegenerative disorders. Prog. Neurobiol. 112, 24-49 (2014).
		beclin1	+	Autophagy	23625314	Zhu, X. C., Yu, J. T., Jiang, T. & Tan, L. Autophagy modulation for Alzheimer’s disease therapy. Mol. Neurobiol. 48(3), 702-714 (2013).
BACE1	BACE1 = (STAT3 | Cholesterol) & !PGC1a	STAT3	+	BACE1	18341989	Wen, Y. et al. Transcriptional regulation of β-secretase by p25/cdk5 leads to enhanced amyloidogenic processing. Neuron 57(5), 680-690 (2008).
		Cholesterol	+	BACE1	11309494	Kojro, E., Gimpl, G., Lammich, S., März, W. & Fahrenholz, F. Low cholesterol stimulates the nonamyloidogenic pathway by its effect on the α-secretase ADAM 10. Proc. Natl Acad. Sci. USA 98(10), 5815-5820 (2001).
		PGC1a	-	BACE1	23663737	Wang, R. et al. Metabolic stress modulates Alzheimer’s β-secretase gene transcription via SIRT1-PPARγ-PGC-1 in neurons. Cell Metab. 17(5), 685-694 (2013)
BAD	BAD = !AKT & PP2B	AKT	-	BAD	9346240	Datta, S. R., Dudek, H., Tao, X., Masters, S., Fu, H., Gotoh, Y. & Greenberg, M. E. Akt phosphorylation of BAD couples survival signals to the cell-intrinsic death machinery. Cell 91(2), 231-241 (1997).
		PP2B	+	BAD	10195903	Wang, H. G. et al. Ca2+-induced apoptosis through calcineurin dephosphorylation of BAD. Science 284(5412), 339-343 (1999).
BAX	BAX = ((Bim & PUMA) | p53) & !Bcl2 & !AKT	Bim	+	BAX	12818176	Putcha, G. V. et al. JNK-mediated BIM phosphorylation potentiates BAX-dependent apoptosis. Neuron 38(6), 899-914 (2003).
		PUMA	+	BAX	18032672	Steckley, D. et al. Puma is a dominant regulator of oxidative stress induced Bax activation and neuronal apoptosis. J. Neurosci. 27(47), 12989-12999 (2007).
		p53	+	BAX	7834749	Toshiyuki, M. & Reed, J. C. Tumor suppressor p53 is a direct transcriptional activator of the human bax gene. Cell 80(2), 293-299 (1995).
		Bcl2	-	BAX	8183370	Yin, X. M., Oltvai, Z. N. & Korsmeyer, S. J. BH1 and BH2 domains of Bcl-2 are required for inhibition of apoptosis and heterodimerization with Bax. Nature 369(6478), 321-323 (1994).
		AKT	-	BAX	30611996	Mohamed, W. A., Salama, R. M. & Schaalan, M. F. A pilot study on the effect of lactoferrin on Alzheimer’s disease pathological sequelae: Impact of the p-Akt/PTEN pathway. Biomed. Pharmacother. 111, 714-723 (2019).
Bcl2	Bcl2 = !BAD & (!p53 | !JNK | !Bim)	BAD	-	Bcl2	10639111	Pawlowski, J. & Kraft, A. S. Bax-induced apoptotic cell death. Proc. Natl Acad. Sci. USA 97(2), 529-531 (2000).
		p53	-	Bcl2	29242632	Liu, B. et al. Quantitative assessment of cell fate decision between autophagy and apoptosis. Sci. Rep. 7(1), 1-14 (2017).
		JNK	-	Bcl2	24401948	Marino, G., Niso-Santano, M., Baehrecke, E. H. & Kroemer, G. Self-consumption: the interplay of autophagy and apoptosis. Nat. Rev. Mol. Cell Biol. 15(2), 81-94 (2014).
		Bim	-	Bcl2	22592316	Kudo W, Lee HP, Smith MA, Zhu X, Matsuyama S, Lee HG. Inhibition of Bax protects neuronal cells from oligomeric Aβ neurotoxicity. Cell Death Dis. 2012;3(5):e309
BDNF	BDNF = (CREB | PGC1a) & Sortilin	CREB	+	BDNF	15282285	Tong, L., Balazs, R., Thornton, P. L. & Cotman, C. W. β-amyloid peptide at sublethal concentrations downregulates brain-derived neurotrophic factor functions in cultured cortical neurons. J. Neurosci. 24(30), 6799-6809 (2004).
		PGC1a	+	BDNF	25510319	Kariharan, T. et al. Central activation of PPAR-gamma ameliorates diabetes induced cognitive dysfunction and improves BDNF expression. Neurobiol. Aging 36(3), 1451-1461 (2015).
		Sortilin	+	BDNF	15987945	Chen, Z. Y.et al. Sortilin controls intracellular sorting of brain-derived neurotrophic factor to the regulated secretory pathway. Journal of Neuroscience, 25(26), 6156-6166 (2005).
beclin1	beclin1 = (!Bcl2 | !CASP3) & (ROCK | JNK)	Bcl2	-	beclin1	24401948	Marino, G., Niso-Santano, M., Baehrecke, E. H. & Kroemer, G. Self-consumption: the interplay of autophagy and apoptosis. Nat. Rev. Mol. Cell Biol. 15(2), 81-94 (2014).
		Bim	-	beclin1	24401948	Marino, G., Niso-Santano, M., Baehrecke, E. H. & Kroemer, G. Self-consumption: the interplay of autophagy and apoptosis. Nat. Rev. Mol. Cell Biol. 15(2), 81-94 (2014).
		CASP3	-	beclin1	21364619	Wirawan, E. et al. Caspase-mediated cleavage of Beclin-1 inactivates Beclin-1-induced autophagy and enhances apoptosis by promoting the release of proapoptotic factors from mitochondria. Cell Death Dis., 1(1), e18-e18 (2010).
		ROCK	+	beclin1	23877263	Gurkar, A. U. et al. Identification of ROCK1 kinase as a critical regulator of Beclin1-mediated autophagy during metabolic stress. Nat. Commun. 4(1), 1-13 (2013).
Bim	Bim = EGR1 | FOXO	EGR1	+	Bim	21451041	Xie, B. et al. Egr-1 transactivates Bim gene expression to promote neuronal apoptosis. J. Neurosci. 31(13) 5032-5044 (2011).
		FOXO	+	Bim	26171786	Li, D. et al. Involvement of the JNK/FOXO3a/Bim pathway in neuronal apoptosis after hypoxic–ischemic brain damage in neonatal rats. PLoS One 10(7), e0132998 (2015).
Calcium ion (Ca2+)	Ca_ion = e_NMDAR	e_NMDAR	+	Ca_ion	19625523	Xu, J. et al. Extrasynaptic NMDA receptors couple preferentially to excitotoxicity via calpain-mediated cleavage of STEP. J. Neurosci. 29(29), 9330-9343 (2009).
CASP2	CASP2 = p53	p53	+	CASP2	27646922	Redza-Dutordoir, M. & Averill-Bates, D. A. Activation of apoptosis signalling pathways by reactive oxygen species. Biochim Biophys Acta Mol Cell Res 1863(12), 2977-2992 (2016).
CASP3	CASP3 = BAX & Bim	BAX	+	CASP3	12818176	Putcha, G. V. et al. JNK-mediated BIM phosphorylation potentiates BAX-dependent apoptosis. Neuron 38(6), 899-914 (2003).
		Bim	+	CASP3	12818176	Putcha, G. V. et al. JNK-mediated BIM phosphorylation potentiates BAX-dependent apoptosis. Neuron 38(6), 899-914 (2003).
Cdk5	Cdk5 = Ca_ion | EGR1	Ca_ion	+	Cdk5	23142263	Shukla, V., Skuntz, S. & Pant, H. C. Deregulated Cdk5 activity is involved in inducing Alzheimer’s disease. Arch. Med. Res. 43(8), 655-662 (2012).
		EGR1	+	Cdk5	11331872	Harada, T., Morooka, T., Ogawa, S. & Nishida, E. ERK induces p35, a neuron-specific activator of Cdk5, through induction of Egr1. Nat. Cell Biol. 3(5), 453-459 (2001).
Cholesterol	Cholesterol = !CYP46A1& (SREBP2 & HMGCR) | (!LPL | !ABCA7)	CYP46A1	-	Cholesterol	30686764	van der Kant, R. et al. Cholesterol metabolism is a druggable axis that independently regulates tau and amyloid-β in iPSC-derived Alzheimer’s disease neurons. Cell stem cell 24(3), 363-375 (2019).
		SREBP2	+	Cholesterol	9150132	Brown, M. S. & Goldstein, J. L. The SREBP pathway: regulation of cholesterol metabolism by proteolysis of a membrane-bound transcription factor. Cell 89(3), 331-340 (1997)
		HMGCR	+	Cholesterol	17567802	Suzuki, S. et al. Brain-derived neurotrophic factor regulates cholesterol metabolism for synapse development. J. Neurosci. 27(24), 6417-6427 (2007).
		LPL	-	Cholesterol	20050287	Martins, I. J. et al. Cholesterol metabolism and transport in the pathogenesis of Alzheimer’s disease. J. Neurochem. 111(6), 1275-1308 (2009).
		ABCA7	-	Cholesterol	18429932	Chan, S. L. et al. ATP‐binding cassette transporter A7 regulates processing of amyloid precursor protein in vitro. J. Neurochem. 106(2), 793-804 (2008).
CIP2A	CIP2A = Ab	Ab	+	CIP2A	30021167	Shentu, Y. P., Huo, Y., Feng, X. L., Gilbert, J., Zhang, Q., Liuyang, Z. Y., ... & Wang, J. Z. (2018). CIP2A Causes Tau/APP phosphorylation, synaptopathy, and memory deficits in Alzheimer’s disease. Cell reports, 24(3), 713-723.
CLU	CLU = p53 | EGR1	p53	+	CLU	30002194	Ming, X. et al. Clusterin, a Novel DEC1 Target, Modulates DNA Damage–Mediated Cell Death. Mol. Cancer Res. 16(11), 1641-1651 (2018).
		EGR1	+	CLU	15689620	Criswell, T. et al. Delayed activation of insulin-like growth factor-1 receptor/Src/MAPK/Egr-1 signaling regulates clusterin expression, a pro-survival factor. J. Biol. Chem. 280(14), 14212-14221 (2005).
Cofilin	Cofilin = !LIMK1 & PP2B	LIMK1	-	Cofilin	19129405	Chai, X., Förster, E., Zhao, S., Bock, H. H. & Frotscher, M. Reelin stabilizes the actin cytoskeleton of neuronal processes by inducing n-cofilin phosphorylation at serine3. J. Neurosci. 29(1), 288-299 (2009).
		PP2B	+	Cofilin	28232023	Shaw, A. E. & Bamburg, J. R. Peptide regulation of cofilin activity in the CNS: a novel therapeutic approach for treatment of multiple neurological disorders. Pharmacol. Ther. 175, 17-27 (2017).
CREB	CREB = (ERK & Jacob & s_NMDAR ) | !(Jacob & e_NMDAR)	ERK	+	CREB	23452857	Karpova, A. et al. Encoding and transducing the synaptic or extrasynaptic origin of NMDA receptor signals to the nucleus. Cell 152(5), 1119-1133 (2013).
		Jacob	+,-	CREB	23452857, 20842175	Karpova A, Mikhaylova M, Bera S, et al. Encoding and transducing the synaptic or extrasynaptic origin of NMDA receptor signals to the nucleus. Cell. 2013;152(5):1119-1133. doi:10.1016/j.cell.2013.02.002, Hardingham GE, Bading H. Synaptic versus extrasynaptic NMDA receptor signalling: implications for neurodegenerative disorders. Nat Rev Neurosci. 2010;11(10):682-696. doi:10.1038/nrn2911
		s_NMDAR	+	CREB	23452857	Karpova, A. et al. Encoding and transducing the synaptic or extrasynaptic origin of NMDA receptor signals to the nucleus. Cell 152(5), 1119-1133 (2013).
		e_NMDAR	-	CREB	20842175	Hardingham, G. E. & Bading, H. Synaptic versus extrasynaptic NMDA receptor signalling: implications for neurodegenerative disorders. Nat. Rev. Neurosci. 11(10), 682-696 (2010).
CYP46A1	CYP46A1 = !APP & Ca_ion	APP	-	CYP46A1	23554170	Pierrot, N. et al. Amyloid precursor protein controls cholesterol turnover needed for neuronal activity. EMBO Mol. Med. 5(4), 608-625 (2013).
		Ca_ion	+	CYP46A1	22343944	Sodero, A. O. et al. Cholesterol loss during glutamate‐mediated excitotoxicity. EMBO J. 31(7), 1764-1773 (2012).
Dab1	Dab1 = Apoer2 & !Fyn	Apoer2	+	Dab1	14729980	Strasser, V. et al. Receptor clustering is involved in Reelin signaling. Mol. Cell. Biol. 24(3), 1378-1386 (2004).
		Fyn	-	Dab1	15175346	Bock, H. H., Jossin, Y., May, P., Bergner, O. & Herz, J. Apolipoprotein E receptors are required for reelin-induced proteasomal degradation of the neuronal adaptor protein Disabled-1. J. Biol. Chem. 279(32), 33471-33479 (2004).
Dkk1	Dkk1 = Ab & (CLU | PICALM)	Ab	+	Dkk1	23164821	Killick, R. et al. Clusterin regulates β-amyloid toxicity via Dickkopf-1-driven induction of the wnt–PCP–JNK pathway. Mol. Psychiatry 19(1), 88-98 (2014).
		CLU	+	Dkk1	23164821	Killick, R. et al. Clusterin regulates β-amyloid toxicity via Dickkopf-1-driven induction of the wnt–PCP–JNK pathway. Mol. Psychiatry 19(1), 88-98 (2014).
		PICALM	+	Dkk1	31191253	Palomer, E., Buechler, J. & Salinas, P. C. Wnt signaling deregulation in the aging and Alzheimer’s brain. Front. Cell. Neurosci. 13, 227 (2019).
DLK	DLK = APOE4	APOE4	+	DLK	28111074	Huang, Y. W. A., Zhou, B., Wernig, M. & Südhof, T. C. et al. ApoE2, ApoE3, and ApoE4 differentially stimulate APP transcription and Aβ secretion. Cell 168(3), 427-441 (2017).
extrasynaptic N-methyl-D-aspartate	e_NMDAR = (Ab & Fyn) | PTEN	Ab	+	e_NMDAR	22894822	Revett, T. J., Baker, G. B., Jhamandas, J. & Kar, S. Glutamate system, amyloid β peptides and tau protein: functional interrelationships and relevance to Alzheimer disease pathology. J. Psychiatry Neurosci. 38(1), 6 (2013).
		Fyn	+	e_NMDAR	27040756	Zhang, W. B. et al. Fyn Kinase regulates GluN2B subunit-dominant NMDA receptors in human induced pluripotent stem cell-derived neurons. Sci. Rep. 6, 23837 (2016).
		PTEN	+	e_NMDAR	15102920	Ning, K. et al. Dual neuroprotective signaling mediated by downregulating two distinct phosphatase activities of PTEN. J. Neurosci. 24(16), 4052-4060 (2004).
EGR1	EGR1 = JNK	JNK	+	EGR1	23164821	Killick, R. et al. Clusterin regulates β-amyloid toxicity via Dickkopf-1-driven induction of the wnt–PCP–JNK pathway. Mol. psychiatry 19(1), 88-98 (2014).
ERK	ERK = !(tau_p & PP2A) & ((s_NMDAR & !STEP) | MKK7)	tau_p	-	ERK	27809304	Sun, X. Y. et al. Extrasynaptic NMDA receptor-induced tau overexpression mediates neuronal death through suppressing survival signaling ERK phosphorylation. Cell Death Dis. 7(11), e2449-e2449 (2016).
		PP2A	-	ERK	12937126	Pei, J. J. et al. Okadaic-acid-induced inhibition of protein phosphatase 2A produces activation of mitogen-activated protein kinases ERK1/2, MEK1/2, and p70 S6, similar to that in Alzheimer's disease. Am. J. Pathol. 163(3), 845-858 (2003).
		s_NMDAR	+	ERK	19625523	Xu, J. et al. Extrasynaptic NMDA receptors couple preferentially to excitotoxicity via calpain-mediated cleavage of STEP. J. Neurosci. 29(29), 9330-9343 (2009).
		STEP	-	ERK	12483215	Paul, S., Nairn, A. C., Wang, P. & Lombroso, P. J. NMDA-mediated activation of the tyrosine phosphatase STEP regulates the duration of ERK signaling. Nat. Neurosci. 6(1), 34-42 (2003).
		MKK7	+	ERK	16794604	Centeno, C. et al. Role of the JNK pathway in NMDA-mediated excitotoxicity of cortical neurons. Cell Death Differ. 14(2), 240-253 (2007).
FOXO	FOXO = JNK & !AKT	JNK	+	FOXO	26171786	Li, D. et al. Involvement of the JNK/FOXO3a/Bim pathway in neuronal apoptosis after hypoxic–ischemic brain damage in neonatal rats. PLoS One 10(7), e0132998 (2015).
		AKT	-	FOXO	29733887	Jembrek, M. J., Slade, N., Hof, P. R. & Šimić, G. The interactions of p53 with tau and Aß as potential therapeutic targets for Alzheimer’s disease. Prog. Neurobiol. 168, 104-127 (2018).
Fyn	Fyn = ((Apoer2 & Dab1) | mGluR) & !STEP	Apoer2	+	Fyn	12526740	Bock, H. H. & Herz, J. Reelin activates SRC family tyrosine kinases in neurons. Curr. Biol. 13(1), 18-26 (2003).
		Dab1	+	Fyn	12526740	Bock, H. H. & Herz, J. Reelin activates SRC family tyrosine kinases in neurons. Curr. Biol. 13(1), 18-26 (2003).
		mGluR	+	Fyn	24012003	Um, J. W. et al. Metabotropic glutamate receptor 5 is a coreceptor for Alzheimer aβ oligomer bound to cellular prion protein. Neuron 79(5), 887-902. (2013).
		STEP	-	Fyn	22090472	Goebel-Goody, S. M. et al. Therapeutic implications for striatal-enriched protein tyrosine phosphatase (STEP) in neuropsychiatric disorders. Pharmacol. Rev. 64(1), 65-87 (2012).
GSK3beta	GSK3b = (Ca_ion | PP2A) & !(AKT | LRP6)	Ca_ion	+	GSK3b	17569662	Goñi-Oliver, P., Lucas, J. J., Avila, J. & Hernández, F. N-terminal Cleavage of GSK-3 by Calpain a new form of GSK-3 regulation. J. Biol. Chem. 282(31), 22406-22413 (2007).
		PP2A	+	GSK3b	20308788	Qian, W. et al. PP2A regulates tau phosphorylation directly and also indirectly via activating GSK-3β. J. Alzheimer's Dis. 19(4), 1221-1229 (2010).
		AKT	-	GSK3b	28057414	Lane-Donovan, C. & Herz, J. ApoE, ApoE receptors, and the synapse in Alzheimer's disease. Trends Endocrinol. Metab. 28(4), 273-284 (2017).
		LRP6	-	GSK3b	25242217	Liu, C. C. et al. Deficiency in LRP6-mediated Wnt signaling contributes to synaptic abnormalities and amyloid pathology in Alzheimer’s disease. Neuron 84(1), 63-77 (2014).
Jacob	Jacob = (s_NMDAR & ERK) | e_NMDAR	s_NMDAR	+	Jacob	24742457	Parsons MP, Raymond LA. Extrasynaptic NMDA receptor involvement in central nervous system disorders. Neuron. 2014;82(2):279-293. doi:10.1016/j.neuron.2014.03.030
		ERK	+	Jacob	24742457	Parsons MP, Raymond LA. Extrasynaptic NMDA receptor involvement in central nervous system disorders. Neuron. 2014;82(2):279-293. doi:10.1016/j.neuron.2014.03.030
		e_NMDAR	+	Jacob	24742457	Parsons MP, Raymond LA. Extrasynaptic NMDA receptor involvement in central nervous system disorders. Neuron. 2014;82(2):279-293. doi:10.1016/j.neuron.2014.03.030
JNK	JNK = MKK7 | Vangl2	MKK7	+	JNK	16794604	Centeno, C. et al. Role of the JNK pathway in NMDA-mediated excitotoxicity of cortical neurons. Cell Death Differ. 14(2), 240-253 (2007).
		Vangl2	+	JNK	23164821	Killick, R. et al. Clusterin regulates β-amyloid toxicity via Dickkopf-1-driven induction of the wnt–PCP–JNK pathway. Mol. psychiatry 19(1), 88-98. (2014).
LAMP2	LAMP2 = PIP2 | TFEB	PIP2	+	LAMP2	29353455	Schmukler, E., Michaelson, D. M. & Pinkas-Kramarski, R. The Interplay Between Apolipoprotein E4 and the Autophagic–Endocytic–Lysosomal Axis. Mol. Neurobiol. 55(8), 6863-6880 (2018).
		TFEB	+	LAMP2	29353455	Schmukler, E., Michaelson, D. M. & Pinkas-Kramarski, R. The Interplay Between Apolipoprotein E4 and the Autophagic–Endocytic–Lysosomal Axis. Mol. Neurobiol. 55(8), 6863-6880 (2018).
LC3	LC3 = PIP2 | TFEB | !PICALM	PIP2	+	LC3	29353455	Schmukler, E., Michaelson, D. M. & Pinkas-Kramarski, R. The Interplay Between Apolipoprotein E4 and the Autophagic–Endocytic–Lysosomal Axis. Mol. Neurobiol. 55(8), 6863-6880 (2018).
		TFEB	+	LC3	29353455	Schmukler, E., Michaelson, D. M. & Pinkas-Kramarski, R. The Interplay Between Apolipoprotein E4 and the Autophagic–Endocytic–Lysosomal Axis. Mol. Neurobiol. 55(8), 6863-6880 (2018).
		PICALM	-	LC3	25241929	Moreau K, Fleming A, Imarisio S, et al. PICALM modulates autophagy activity and tau accumulation. Nat Commun. 2014;5:4998. Published 2014 Sep 22. doi:10.1038/ncomms5998
LIMK1	LIMK1 = PI3K & !ROCK	PI3K	+	LIMK1	22396854	Doehner, J. & Knuesel, I. Reelin-mediated signaling during normal and pathological forms of aging. Aging Dis. 1(1), 12 (2010).
		ROCK	-	LIMK1	31239325	Henderson, B. W. et al. Pharmacologic inhibition of LIMK1 provides dendritic spine resilience against β-amyloid. Sci. Signaling 12(587). (2019).
Lipoprotein lipase	LPL = SREBP2 & !SORL1	SREBP2	+	LPL	11090277	Schoonjans, K., Gelman, L., Haby, C., Briggs, M. & Auwerx, J. Induction of LPL gene expression by sterols is mediated by a sterol regulatory element and is independent of the presence of multiple E boxes. J. Mol. Biol. 304(3), 323-334 (2000).
		SORL1	-	LPL	21385844	Klinger, S. C. et al. SorLA regulates the activity of lipoprotein lipase by intracellular trafficking. J. Cell Sci. 124(7), 1095-1105 (2011).
LRP6	LRP6 = !APOE4 & !Dkk1	APOE4	-	LRP6	16805831	Caruso, A. et al. Inhibition of the canonical Wnt signaling pathway by apolipoprotein E4 in PC12 cells. J. Neurochem. 98(2), 364-371 (2006).
		Dkk1	-	LRP6	29055813	Sellers, K. J. et al. Amyloid β synaptotoxicity is Wnt-PCP dependent and blocked by fasudil. Alzheimer's Dementia 14(3), 306-317. (2018).
MAPT	MAPT = e_NMDAR & !CREB	e_NMDAR	+	MAPT	27809304	Sun, X. Y. et al. Extrasynaptic NMDA receptor-induced tau overexpression mediates neuronal death through suppressing survival signaling ERK phosphorylation. Cell Death Dis. 7(11), e2449-e2449 (2016).
		CREB	-	MAPT	25720403	Liu, H. et al. PKA-CREB signaling suppresses tau transcription. J. Alzheimer's Dis. 46(1), 239-248 (2015).
MDM2	MDM2 = p53 & (!ATM & !GSK3b & !CASP2)	p53	+	MDM2	8440237	Barak, Y., Juven, T., Haffner, R. & Oren, M. mdm2 expression is induced by wild type p53 activity. EMBO J. 12(2), 461-468 (1993).
		ATM	-	MDM2	20181016	Proctor, C. J. & Gray, D. A. GSK3 and p53-is there a link in Alzheimer's disease?. Mol. Neurodegener. 5(1), 7 (2010).
		GSK3b	-	MDM2	10781582	She, Q. B., Chen, N. & Dong, Z. ERKs and p38 kinase phosphorylate p53 protein at serine 15 in response to UV radiation. J. Biol. Chem. 275(27), 20444-20449 (2000).
		CASP2	-	MDM2	21726810	Oliver, T. G. et al. Caspase-2-mediated cleavage of Mdm2 creates a p53-induced positive feedback loop. Mol. Cell 43(1), 57-71 (2011).
Metabotropic glutamate receptor	mGluR = Ab	Ab	+	mGluR	24012003	Um, J. W. et al. Metabotropic glutamate receptor 5 is a coreceptor for Alzheimer aβ oligomer bound to cellular prion protein. Neuron 79(5), 887-902. (2013).
MKK7	MKK7 = DLK | e_NMDAR	DLK	+	MKK7	28111074	Huang, Y. W. A., Zhou, B., Wernig, M. & Südhof, T. C. ApoE2, ApoE3, and ApoE4 differentially stimulate APP transcription and Aβ secretion. Cell 168(3), 427-441 (2017).
		e_NMDAR	+	MKK7	16794604	Centeno, C. et al. Role of the JNK pathway in NMDA-mediated excitotoxicity of cortical neurons. Cell Death Differ. 14(2), 240-253 (2007).
mTORC1	mTOR = (AKT | ERK | Cholesterol) & !SIRT1	AKT	+	mTOR	25645581	Tramutola, A. et al. Alteration of mTOR signaling occurs early in the progression of Alzheimer disease (AD): analysis of brain from subjects with pre‐clinical AD, amnestic mild cognitive impairment and late‐stage AD. J. Neurochem. 133(5), 739-749 (2015).
		ERK	+	mTOR	24252508	Yates, S. C., Zafar, A., Hubbard, P., Nagy, S., Durant, S., Bicknell, R., ... & Nagy, Z. (2013). Dysfunction of the mTOR pathway is a risk factor for Alzheimer’s disease. Acta neuropathologica communications, 1(1), 1-15.
		Cholesterol	+	mTOR	30686764	van der Kant, R. et al. Cholesterol metabolism is a druggable axis that independently regulates tau and amyloid-β in iPSC-derived Alzheimer’s disease neurons. Cell stem cell 24(3), 363-375 (2019).
		SIRT1	-	mTOR	20169165	Ghosh, H. S., McBurney, M. & Robbins, P. D. SIRT1 negatively regulates the mammalian target of rapamycin. PloS one 5(2), e9199 (2010).
p38	p38 = !STEP	STEP	-	p38	19625523	Xu, J. et al. Extrasynaptic NMDA receptors couple preferentially to excitotoxicity via calpain-mediated cleavage of STEP. J. Neurosci. 29(29), 9330-9343 (2009).
p53	p53 = (p38 | ATM) & !MDM2	p38	+	p53	14707283	Moll, U. M. & Petrenko, O. The MDM2-p53 interaction. Mol. Cancer Res. 1(14), 1001-1008 (2003).
		ATM	+	p53	14707283	Moll, U. M. & Petrenko, O. The MDM2-p53 interaction. Mol. Cancer Res. 1(14), 1001-1008 (2003).
		MDM2	-	p53	29733887	Jembrek, M. J., Slade, N., Hof, P. R. & Šimić, G. The interactions of p53 with tau and Aß as potential therapeutic targets for Alzheimer’s disease. Prog. Neurobiol. 168, 104-127 (2018).
p62	p62 = PIP2 | TFEB | !PICALM	PIP2	+	p62	29353455	Schmukler, E., Michaelson, D. M. & Pinkas-Kramarski, R. The Interplay Between Apolipoprotein E4 and the Autophagic–Endocytic–Lysosomal Axis. Mol. Neurobiol. 55(8), 6863-6880 (2018).
		TFEB	+	p62	29353455	Schmukler, E., Michaelson, D. M. & Pinkas-Kramarski, R. The Interplay Between Apolipoprotein E4 and the Autophagic–Endocytic–Lysosomal Axis. Mol. Neurobiol. 55(8), 6863-6880 (2018).
		PICALM	-	LC3	24067654	Tian Y, Chang JC, Fan EY, Flajolet M, Greengard P. Adaptor complex AP2/PICALM, through interaction with LC3, targets Alzheimer's APP-CTF for terminal degradation via autophagy. Proc Natl Acad Sci U S A. 2013;110(42):17071-17076. doi:10.1073/pnas.1315110110
PGC-1 alpha	PGC1a = (CREB | SIRT1) & p38	CREB	+	PGC1a	23212379	Cheng, A. et al. Involvement of PGC-1α in the formation and maintenance of neuronal dendritic spines. Nat. Commun. 3(1), 1-12 (2012).
		SIRT1	+	PGC1a	23663737	Wang, R. et al. Metabolic stress modulates Alzheimer’s β-secretase gene transcription via SIRT1-PPARγ-PGC-1 in neurons. Cell Metab. 17(5), 685-694 (2013)
		p38	+	PGC1a	11741533	Puigserver, P. et al. Cytokine stimulation of energy expenditure through p38 MAP kinase activation of PPARγ coactivator-1. Mol. Cell 8(5), 971-982 (2001).
PI3K	PI3K = Dab1 | s_NMDAR | BDNF	Dab1	+	PI3K	19129405	Chai, X., Förster, E., Zhao, S., Bock, H. H. & Frotscher, M. Reelin stabilizes the actin cytoskeleton of neuronal processes by inducing n-cofilin phosphorylation at serine3. J. Neurosci. 29(1), 288-299 (2009).
		s_NMDAR	+	PI3K	22933778	Wang, Y. B. et al. Adaptor protein APPL1 couples synaptic NMDA receptor with neuronal prosurvival phosphatidylinositol 3-kinase/Akt pathway. J. Neurosci. 32(35), 11919-11929 (2012).
		BDNF	+	PI3K	28683289	Nikoletopoulou, V., Sidiropoulou, K., Kallergi, E., Dalezios, Y. & Tavernarakis, N. Modulation of autophagy by BDNF underlies synaptic plasticity. Cell Metab. 26(1), 230-242 (2017).
PICALM	PICALM = !Ca_ion & !CASP3	Ca_ion	-	PICALM	23589030	Ando, K. et al. Clathrin adaptor CALM/PICALM is associated with neurofibrillary tangles and is cleaved in Alzheimer’s brains. Acta Neuropathol. 125(6), 861-878 (2013).
		CASP3	-	PICALM	23589030	Ando, K. et al. Clathrin adaptor CALM/PICALM is associated with neurofibrillary tangles and is cleaved in Alzheimer’s brains. Acta Neuropathol. 125(6), 861-878 (2013).
PIP2	PIP2 = !synj1	synj1	-	PIP2	24052255	Zhu, L. et al. Reduction of synaptojanin 1 accelerates Aβ clearance and attenuates cognitive deterioration in an Alzheimer mouse model. J. Biol. Chem. 288(44), 32050-32063 (2013).
PP2A	PP2A = (!mGluR & !CIP2A & !ApoE ɛ4 & !GSK3b)	mGluR	-	PP2A	24395787	Arif, M. et al. Tau pathology involves protein phosphatase 2A in parkinsonism-dementia of Guam. Proc. Natl Acad. Sci. USA 111(3), 1144-1149 (2014).
		CIP2A	-	PP2A	30021167	Shentu, Y. P. et al. CIP2A Causes Tau/APP phosphorylation, synaptopathy, and memory deficits in Alzheimer’s disease. Cell Rep. 24(3), 713-723 (2018).
		APOE4	-	PP2A	28720530	Theendakara, V., Bredesen, D. E. & Rao, R. V. Downregulation of protein phosphatase 2A by apolipoprotein E: Implications for Alzheimer's disease. Mol. Cell. Neurosci. 83, 83-91 (2017).
		GSK3b	-	PP2A	17433504	Liu, G. P. et al. Activation of glycogen synthase kinase-3 inhibits protein phosphatase-2A and the underlying mechanisms. Neurobiol. Aging 29(9), 1348-1358. (2008).
PP2B	PP2B = mGluR | Ca_ion	mGluR	+	PP2B	16025111	Snyder, E. M. et al. Regulation of NMDA receptor trafficking by amyloid-β. Nat. Neurosci. 8(8), 1051-1058. (2005).
		Ca_ion	+	PP2B	16047022	Tanzi, R. E. The synaptic Aβ hypothesis of Alzheimer disease. Nat. Neurosci. 8(8), 977-979 (2005).
PTEN	PTEN = ROCK	ROCK	-	PTEN	29621594	Koch, J. C. et al. ROCK inhibition in models of neurodegeneration and its potential for clinical translation. Pharmacol. Ther. 189, 1-21 (2018).
PUMA	PUMA = !s_NMDAR & (FOXO | p53)	s_NMDAR	-	PUMA	20164347	Léveillé, F. et al. Suppression of the intrinsic apoptosis pathway by synaptic activity .J. Neurosci. 30(7), 2623-2635. (2010).
		FOXO	+	PUMA	24567336	Akhter, R., Sanphui, P. & Biswas, S. C. The essential role of p53-up-regulated modulator of apoptosis (Puma) and its regulation by FoxO3a transcription factor in β-amyloid-induced neuron death. J. Biol. Chem. 289(15), 10812-10822 (2014).
		p53	+	PUMA	18032672	Steckley, D. et al. Puma is a dominant regulator of oxidative stress induced Bax activation and neuronal apoptosis. J. Neurosci. 27(47), 12989-12999 (2007).
Reelin	Reelin = !Apoptosis	Apoptosis	-	Reelin	26491027	Yu, N. N., Tan, M. S., Yu, J. T., Xie, A. M. & Tan, L. The role of Reelin signaling in Alzheimer’s disease. Mol. Neurobiol. 53(8), 5692-5700 (2016).
RhoA	RhoA = CASP2 | Vangl2	CASP2	+	RhoA	23748737	Pozueta, J. et al. Caspase-2 is required for dendritic spine and behavioural alterations in J20 APP transgenic mice. Nat. Commun. 4(1), 1-12. (2013).
		Vangl2	+	RhoA	29055813	Sellers, K. J. et al. Amyloid β synaptotoxicity is Wnt-PCP dependent and blocked by fasudil. Alzheimer's Dementia 14(3), 306-317. (2018).
ROCK	ROCK = RhoA | !SIRT1	RhoA	+	ROCK	23748737	Pozueta, J. et al. Caspase-2 is required for dendritic spine and behavioural alterations in J20 APP transgenic mice. Nat. Commun 4(1), 1-12. (2013).
		SIRT1	-	ROCK	23555824	Feng, X. et al. Resveratrol inhibits β-amyloid-induced neuronal apoptosis through regulation of SIRT1-ROCK1 signaling pathway. PloS one 8(3), e59888 (2013).
Radical oxidative stress	ROS = (Ca_ion | Ab) & !PGC1a	Ca_ion	+	ROS	24664866	Chen, Z. & Zhong, C. Oxidative stress in Alzheimer’s disease. Neurosci. Bull. 30(2), 271-281 (2014).
		Ab	+	ROS	24664866	Chen, Z. & Zhong, C. Oxidative stress in Alzheimer’s disease. Neurosci. Bull. 30(2), 271-281 (2014).
		PGC1a	-	ROS	17055439	St-Pierre, J. et al. Suppression of reactive oxygen species and neurodegeneration by the PGC-1 transcriptional coactivators. Cell 127(2), 397-408 (2006).
Synaptic N-methyl-D-aspartate	s_NMDAR = (Fyn | BDNF) & !STEP & !tau_p	Fyn	+	s_NMDAR	16157279	Prybylowski, K. et al. The synaptic localization of NR2B-containing NMDA receptors is controlled by interactions with PDZ proteins and AP-2. Neuron 47(6), 845-857 (2005).
		BDNF	+	s_NMDAR	31213568	Afonso, P. et al. BDNF increases synaptic NMDA receptor abundance by enhancing the local translation of Pyk2 in cultured hippocampal neurons. Sci. Signal. 12(586), eaav3577 (2019).
		STEP	-	s_NMDAR	16025111	Snyder, E. M. et al. Regulation of NMDA receptor trafficking by amyloid-β. Nat. Neurosci. 8(8), 1051-1058. (2005).
		tau_p	-	s_NMDAR	20655099	Ittner, L. M. et al. Dendritic function of tau mediates amyloid-β toxicity in Alzheimer's disease mouse models. Cell 142(3), 387-397 (2010).
SORL1	SORL1 = !ROCK | BDNF	ROCK	-	SORL1	21147781	Herskowitz, J. H. et al. Rho kinase II phosphorylation of the lipoprotein receptor LR11/SORLA alters amyloid-β production. J. Biol. Chem. 286(8), 6117-6127 (2011).
		BDNF	+	SORL1	25772071	Young, J. E. et al. Elucidating molecular phenotypes caused by the SORL1 Alzheimer’s disease genetic risk factor using human induced pluripotent stem cells. Cell Stem Cell 16(4), 373-385 (2015).
Sortilin	Sortilin = ROCK	ROCK	+	Sortilin	23895422	Saadipour, K. et al. Amyloid beta1–42 (Aβ42) up‐regulates the expression of sortilin via the p75 NTR/RhoA signaling pathway. J. Neurochem. 127(2), 152-162 (2013).
SREBP2	SREBP2 = (!Cholesterol | !APP | !ABCA7) | AKT	APP	-	SREBP2	23554170	Pierrot, N. et al. Amyloid precursor protein controls cholesterol turnover needed for neuronal activity. EMBO Mol. Med. 5(4), 608-625 (2013).
		ABCA7	-	SREBP2	27030769	Sakae, N. et al. ABCA7 deficiency accelerates amyloid-β generation and Alzheimer's neuronal pathology. J. Neurosci. 36(13), 3848-3859 (2016).
		AKT	+	SREBP2	29122977	Mohamed, A., Viveiros, A., Williams, K. & de Chaves, E. P. Aβ inhibits SREBP-2 activation through Akt inhibition. J. Lipid Res. 59(1), 1-13 (2018).
		Cholesterol	-	SREBP2	26075887	Mercer, J. L. et al. Modulation of PICALM levels perturbs cellular cholesterol homeostasis. PLoS One 10(6), e0129776 (2015).
STAT3	STAT3 = Cdk5	Cdk5	+	STAT3	18341989	Wen, Y. et al. Transcriptional regulation of β-secretase by p25/cdk5 leads to enhanced amyloidogenic processing. Neuron 57(5), 680-690 (2008).
STEP	STEP = (PP2B) & (!s_NMDAR | !e_NMDAR)	PP2B	+	STEP	16025111	Snyder, E. M. et al. Regulation of NMDA receptor trafficking by amyloid-β. Nat. Neurosci. 8(8), 1051-1058. (2005).
		s_NMDAR	-	STEP	19625523	Xu, J. et al. Extrasynaptic NMDA receptors couple preferentially to excitotoxicity via calpain-mediated cleavage of STEP. J. Neurosci. 29(29), 9330-9343 (2009).
		e_NMDAR	-	STEP	19625523	Xu, J. et al. Extrasynaptic NMDA receptors couple preferentially to excitotoxicity via calpain-mediated cleavage of STEP. J. Neurosci. 29(29), 9330-9343 (2009).
Synapse loss	synapse_loss = (Cofilin | tau_p) & !(BDNF | CREB)	Cofilin	+	synapse_loss	19129405	Chai, X., Förster, E., Zhao, S., Bock, H. H. & Frotscher, M. Reelin stabilizes the actin cytoskeleton of neuronal processes by inducing n-cofilin phosphorylation at serine3. J. Neurosci. 29(1), 288-299 (2009).
		tau_p	+	synapse_loss	26903798	Khan, S. S. & Bloom, G. S. Tau: the center of a signaling nexus in Alzheimer's disease. Front. Neurosci. 10, 31. (2016).
		BDNF	-	synapse_loss	25575647	Teich, A. F. et al. Synaptic therapy in Alzheimer’s disease: a CREB-centric approach. Neurotherapeutics 12(1), 29-41 (2015).
		CREB	-	synapse_loss	25575647	Teich, A. F. et al. Synaptic therapy in Alzheimer’s disease: a CREB-centric approach. Neurotherapeutics 12(1), 29-41 (2015).
synj1	synj1 = APOE4 | (!Cdk5 & PP2B)	APOE4	+	synj1	26372964	Zhu, L. et al. Phospholipid dysregulation contributes to ApoE4-associated cognitive deficits in Alzheimer’s disease pathogenesis. Proc. Natl Acad. Sci. USA 112(38), 11965-11970 (2015).
		Cdk5	-	synj1	14704270	Lee, S. Y., Wenk, M. R., Kim, Y., Nairn, A. C. & De Camilli, P. Regulation of synaptojanin 1 by cyclin-dependent kinase 5 at synapses. Proc. Natl Acad. Sci. USA 101(2), 546-551 (2004).
		PP2B	+	synj1	14704270	Lee, S. Y., Wenk, M. R., Kim, Y., Nairn, A. C. & De Camilli, P. Regulation of synaptojanin 1 by cyclin-dependent kinase 5 at synapses. Proc. Natl Acad. Sci. USA 101(2), 546-551 (2004).
hyperphosphorylated tau	tau_p = (MAPT & (GSK3b | Cdk5 | ERK)) & !PP2A & !Autophagy	MAPT	+	tau_p	25324900	Allen, M. et al. Association of MAPT haplotypes with Alzheimer’s disease risk and MAPT brain gene expression levels. Alzheimer's Res. Ther. 6(4), 39 (2014).
		GSK3b	+	tau_p	18088381	Hooper, C., Killick, R. & Lovestone, S. The GSK3 hypothesis of Alzheimer’s disease. J. Neurochem. 104(6), 1433-1439 (2008).
		Cdk5	+	tau_p	12765608	Noble, W. et al. Cdk5 is a key factor in tau aggregation and tangle formation in vivo. Neuron 38(4), 555-565 (2003).
		ERK	+	tau_p	12937126	Pei, J. J. et al. Okadaic-acid-induced inhibition of protein phosphatase 2A produces activation of mitogen-activated protein kinases ERK1/2, MEK1/2, and p70 S6, similar to that in Alzheimer's disease. Am. J. Pathol. 163(3), 845-858 (2003).
		PP2A	-	tau_p	16262633	Liu, F., Grundke‐Iqbal, I., Iqbal, K. & Gong, C. X. Contributions of protein phosphatases PP1, PP2A, PP2B and PP5 to the regulation of tau phosphorylation. Eur. J. Neurosci. 22(8), 1942-1950 (2005).
		Autophagy	-	tau_p	22169203	Krüger, U., Wang, Y., Kumar, S. & Mandelkow, E. M. Autophagic degradation of tau in primary neurons and its enhancement by trehalose. Neurobiol. Aging 33(10), 2291-2305 (2012).
TFEB	TFEB = (!APOE4 | !mTOR) & PP2B	APOE4	-	TFEB	29353455	Schmukler, E., Michaelson, D. M. & Pinkas-Kramarski, R. The Interplay Between Apolipoprotein E4 and the Autophagic–Endocytic–Lysosomal Axis. Mol. Neurobiol. 55(8), 6863-6880 (2018).
		mTOR	-	TFEB	26923592	Reddy, K. et al. Dysregulation of nutrient sensing and CLEARance in presenilin deficiency. Cell Rep. 14(9), 2166-2179 (2016).
		PP2B	+	TFEB	25720963	Medina, D. L. et al. Lysosomal calcium signalling regulates autophagy through calcineurin and TFEB. Nat. Cell Biol. 17(3), 288-299. (2015).
ULK1	ULK1 = !mTOR	mTOR	-	ULK1	28721257	Talboom, J. S., Velazquez, R. & Oddo, S. The mammalian target of rapamycin at the crossroad between cognitive aging and Alzheimer’s disease. npj Aging Mech. Dis. 1(1), 1-7 (2015).
Vangl2	Vangl2 = Dkk1	Dkk1	+	Vangl2	29055813	Sellers, K. J. et al. Amyloid β synaptotoxicity is Wnt-PCP dependent and blocked by fasudil. Alzheimer's Dementia 14(3), 306-317. (2018).
SIRT1	SIRT1 = (!APOE4 | !ROS)	APOE4	-	SIRT1	24145446	Theendakara V, Patent A, Peters Libeu CA, et al. Neuroprotective Sirtuin ratio reversed by ApoE4. Proc Natl Acad Sci U S A. 2013;110(45):18303-18308. doi:10.1073/pnas.1314145110
		ROS	-	SIRT1	26788256	Santos, L., Escande, C. & Denicola, A. Potential modulation of sirtuins by oxidative stress. Oxid. Med. Cell. Longevity 2016 (2016).
HMGCR	HMGCR = BDNF | SREBP2	BDNF	+	HMGCR	17567802	Suzuki, S. et al. Brain-derived neurotrophic factor regulates cholesterol metabolism for synapse development. J. Neurosci. 27(24), 6417-6427 (2007).
		SREBP2	+	HMGCR	11994399	Horton JD, Goldstein JL, Brown MS. SREBPs: activators of the complete program of cholesterol and fatty acid synthesis in the liver. J Clin Invest. 2002;109(9):1125-1131. doi:10.1172/JCI15593
